# Supplementary material for: Genome-wide long non-coding RNA expression profile and its regulatory role in the ileocecal valve from Mycobacterium avium subsp. paratuberculosis-infected cattle
Source: Front Vet Sci. 2025 Jun 5;12:1601267. doi: 10.3389/fvets.2025.1601267 (PMC12176553; doi:10.3389/fvets.2025.1601267)
Supplement: SUPPLEMENTARY TABLE 2 — QTL enrichment analysis. [file Table_2.xlsx]

## Sheet: Focal vs Control
Nearby lncRNA	chr	start_pos	end_pos	database	QTL_type	QTL_ID	trait_ID	pubmed_id
lncRNA_1086	2	118059732	118059736	Animal QTLdb	Health	164768	Clinical mastitis	30269158
lncRNA_1086	2	118059732	118059736	Animal QTLdb	Health	165387	Clinical mastitis	30269158
lncRNA_1086	2	118187336	118187340	Animal QTLdb	Milk	170772	Colostrum quantity	30576450
lncRNA_1086	2	118204896	118204900	Animal QTLdb	Milk	25003	Milk fat percentage	24456127
lncRNA_1086	2	118218679	118218683	Animal QTLdb	Health	16055	M. paratuberculosis susceptibility	21094769
lncRNA_1086	2	118240690	118240694	Animal QTLdb	Meat_and_Carcass	231480	Marbling score	33101375
lncRNA_1086	2	118245542	118245546	Animal QTLdb	Milk	116839	Milk glycosylated kappa-casein percentage	27485317
lncRNA_1086	2	118369779	118369783	Animal QTLdb	Milk	116470	Milk glycosylated kappa-casein percentage	27485317
lncRNA_1086	2	118372937	118372941	Animal QTLdb	Health	35991	Somatic cell score	25288516
lncRNA_1086	2	118395055	118395059	Animal QTLdb	Milk	175324	Milk protein yield	31139206
lncRNA_1086	2	118416228	118416232	Animal QTLdb	Milk	70009	Milk zinc content	25989905
lncRNA_1086	2	118636333	118636337	Animal QTLdb	Meat_and_Carcass	233335	Connective tissue amount	33101375
lncRNA_1086	2	118779183	118779187	Animal QTLdb	Milk	200902	Milk pentadecylic acid content	31563305
lncRNA_1086	2	118779985	118779989	Animal QTLdb	Milk	202500	Milk pentadecylic acid content	31563305
lncRNA_1086	2	118781186	118781190	Animal QTLdb	Milk	202905	Milk pentadecylic acid content	31563305
lncRNA_1086	2	118785252	118785256	Animal QTLdb	Milk	201638	Milk pentadecylic acid content	31563305
lncRNA_1086	2	118789209	118789213	Animal QTLdb	Milk	202885	Milk pentadecylic acid content	31563305
lncRNA_1086	2	118820216	118820220	Animal QTLdb	Reproduction	39599	Calving ease	21831322
lncRNA_1086	2	118820216	118820220	Animal QTLdb	Reproduction	39600	Pregnancy rate	21831322
lncRNA_1086	2	118820216	118820220	Animal QTLdb	Reproduction	39601	Stillbirth	21831322
lncRNA_1086	2	118820216	118820220	Animal QTLdb	Exterior	39602	Foot angle	21831322
lncRNA_1086	2	118820216	118820220	Animal QTLdb	Exterior	39603	Feet and leg conformation	21831322
lncRNA_1086	2	118820216	118820220	Animal QTLdb	Milk	39604	Milk fat percentage	21831322
lncRNA_1086	2	118820216	118820220	Animal QTLdb	Production	39605	PTA type	21831322
lncRNA_1086	2	118820216	118820220	Animal QTLdb	Exterior	39606	Udder attachment	21831322
lncRNA_1086	2	118820216	118820220	Animal QTLdb	Milk	39607	Milk fat yield	21831322
lncRNA_1086	2	118820216	118820220	Animal QTLdb	Production	39608	Net merit	21831322
lncRNA_1086	2	118820216	118820220	Animal QTLdb	Production	39609	Length of productive life	21831322
lncRNA_1086	2	118820216	118820220	Animal QTLdb	Exterior	39610	Rear leg placement - side view	21831322
lncRNA_1086	2	118820216	118820220	Animal QTLdb	Exterior	39611	Udder height	21831322
lncRNA_1086	2	118820216	118820220	Animal QTLdb	Production	39612	Rump width	21831322
lncRNA_1086	2	118820216	118820220	Animal QTLdb	Reproduction	39613	Calving ease	21831322
lncRNA_1086	2	118820216	118820220	Animal QTLdb	Health	39614	Somatic cell score	21831322
lncRNA_1086	2	118820216	118820220	Animal QTLdb	Exterior	39615	Strength	21831322
lncRNA_1086	2	118820216	118820220	Animal QTLdb	Exterior	39616	Udder depth	21831322
lncRNA_1086	2	118820216	118820220	Animal QTLdb	Reproduction	125235	Multiple birth	19220232
lncRNA_1086	2	118894729	118894733	Animal QTLdb	Milk	175325	Milk protein yield	31139206

## Sheet: Diffuse vs Control
Nearby lncRNA	chr	start_pos	end_pos	database	QTL_type	QTL_ID	trait_ID	pubmed_id
ENSBTAG00000050406	7	95230312	101060884	Animal QTLdb	Health	216407	Somatic cell score	32622601
ENSBTAG00000050406	7	97540687	97540691	Animal QTLdb	Reproduction	181241	Conception rate	31718557
ENSBTAG00000050406	7	97540687	97540691	Animal QTLdb	Reproduction	181480	Inseminations per conception	31718557
ENSBTAG00000050406	7	97603737	97603741	Animal QTLdb	Production	67846	Body weight	19966163
ENSBTAG00000050406	7	97860613	97860617	Animal QTLdb	Meat_and_Carcass	231852	Marbling score	33101375
ENSBTAG00000050406	7	98299110	98299114	Animal QTLdb	Milk	25870	Milk fat yield	22449276
ENSBTAG00000050406	7	98321919	98321923	Animal QTLdb	Exterior	154139	Stature	29459679
ENSBTAG00000050406	7	98321919	98321923	Animal QTLdb	Exterior	154379	Stature	29459679
ENSBTAG00000050406	7	98321919	98321923	Animal QTLdb	Exterior	154380	Stature	29459679
ENSBTAG00000050406	7	98321919	98321923	Animal QTLdb	Exterior	154381	Stature	29459679
lncRNA_12010	23	25438003	25474020	Animal QTLdb	Production	282917	Finishing precocity	36552446
lncRNA_12010	23	25464336	25464340	Animal QTLdb	Milk	168215	Milk yield	30994194
lncRNA_12010	23	25500544	25500548	Animal QTLdb	Production	123937	Length of productive life	27889128
lncRNA_12010	23	25508596	25508600	Animal QTLdb	Production	123938	Length of productive life	27889128
lncRNA_12010	23	25514518	25514522	Animal QTLdb	Meat_and_Carcass	226950	Shear force	33101375
lncRNA_12010	23	25541686	25669376	Animal QTLdb	Production	282918	Finishing precocity	36552446
lncRNA_12010	23	25560159	25560163	Animal QTLdb	Meat_and_Carcass	226942	Shear force	33101375
lncRNA_12010	23	25692137	25692141	Animal QTLdb	Health	153931	Bovine leukemia virus susceptibility	29439661
lncRNA_12010	23	25692137	25692141	Animal QTLdb	Health	153932	White blood cell number	29439661
lncRNA_12010	23	25707245	25707249	Animal QTLdb	Reproduction	212941	Inseminations per conception	32650431
lncRNA_12010	23	25719621	25719625	Animal QTLdb	Meat_and_Carcass	234727	Connective tissue amount	33101375
lncRNA_12010	23	25758654	25758658	Animal QTLdb	Health	153933	Bovine leukemia virus susceptibility	29439661
lncRNA_12010	23	25805226	25805230	Animal QTLdb	Health	211954	M. paratuberculosis susceptibility	32183688
lncRNA_12010	23	25826710	25826714	Animal QTLdb	Health	211932	M. paratuberculosis susceptibility	32183688
lncRNA_12010	23	25987763	25987767	Animal QTLdb	Meat_and_Carcass	229453	Tenderness score	33101375
lncRNA_12010	23	26006157	26006161	Animal QTLdb	Health	263354	M. paratuberculosis susceptibility	35307176
lncRNA_12010	23	26097012	26097016	Animal QTLdb	Meat_and_Carcass	229455	Tenderness score	33101375
lncRNA_1086	2	118059732	118059736	Animal QTLdb	Health	164768	Clinical mastitis	30269158
lncRNA_1086	2	118059732	118059736	Animal QTLdb	Health	165387	Clinical mastitis	30269158
lncRNA_1086	2	118187336	118187340	Animal QTLdb	Milk	170772	Colostrum quantity	30576450
lncRNA_1086	2	118204896	118204900	Animal QTLdb	Milk	25003	Milk fat percentage	24456127
lncRNA_1086	2	118218679	118218683	Animal QTLdb	Health	16055	M. paratuberculosis susceptibility	21094769
lncRNA_1086	2	118240690	118240694	Animal QTLdb	Meat_and_Carcass	231480	Marbling score	33101375
lncRNA_1086	2	118245542	118245546	Animal QTLdb	Milk	116839	Milk glycosylated kappa-casein percentage	27485317
lncRNA_1086	2	118369779	118369783	Animal QTLdb	Milk	116470	Milk glycosylated kappa-casein percentage	27485317
lncRNA_1086	2	118372937	118372941	Animal QTLdb	Health	35991	Somatic cell score	25288516
lncRNA_1086	2	118395055	118395059	Animal QTLdb	Milk	175324	Milk protein yield	31139206
lncRNA_1086	2	118416228	118416232	Animal QTLdb	Milk	70009	Milk zinc content	25989905
lncRNA_1086	2	118636333	118636337	Animal QTLdb	Meat_and_Carcass	233335	Connective tissue amount	33101375
lncRNA_1086	2	118779183	118779187	Animal QTLdb	Milk	200902	Milk pentadecylic acid content	31563305
lncRNA_1086	2	118779985	118779989	Animal QTLdb	Milk	202500	Milk pentadecylic acid content	31563305
lncRNA_1086	2	118781186	118781190	Animal QTLdb	Milk	202905	Milk pentadecylic acid content	31563305
lncRNA_1086	2	118785252	118785256	Animal QTLdb	Milk	201638	Milk pentadecylic acid content	31563305
lncRNA_1086	2	118789209	118789213	Animal QTLdb	Milk	202885	Milk pentadecylic acid content	31563305
lncRNA_1086	2	118820216	118820220	Animal QTLdb	Reproduction	39599	Calving ease	21831322
lncRNA_1086	2	118820216	118820220	Animal QTLdb	Reproduction	39600	Pregnancy rate	21831322
lncRNA_1086	2	118820216	118820220	Animal QTLdb	Reproduction	39601	Stillbirth	21831322
lncRNA_1086	2	118820216	118820220	Animal QTLdb	Exterior	39602	Foot angle	21831322
lncRNA_1086	2	118820216	118820220	Animal QTLdb	Exterior	39603	Feet and leg conformation	21831322
lncRNA_1086	2	118820216	118820220	Animal QTLdb	Milk	39604	Milk fat percentage	21831322
lncRNA_1086	2	118820216	118820220	Animal QTLdb	Production	39605	PTA type	21831322
lncRNA_1086	2	118820216	118820220	Animal QTLdb	Exterior	39606	Udder attachment	21831322
lncRNA_1086	2	118820216	118820220	Animal QTLdb	Milk	39607	Milk fat yield	21831322
lncRNA_1086	2	118820216	118820220	Animal QTLdb	Production	39608	Net merit	21831322
lncRNA_1086	2	118820216	118820220	Animal QTLdb	Production	39609	Length of productive life	21831322
lncRNA_1086	2	118820216	118820220	Animal QTLdb	Exterior	39610	Rear leg placement - side view	21831322
lncRNA_1086	2	118820216	118820220	Animal QTLdb	Exterior	39611	Udder height	21831322
lncRNA_1086	2	118820216	118820220	Animal QTLdb	Production	39612	Rump width	21831322
lncRNA_1086	2	118820216	118820220	Animal QTLdb	Reproduction	39613	Calving ease	21831322
lncRNA_1086	2	118820216	118820220	Animal QTLdb	Health	39614	Somatic cell score	21831322
lncRNA_1086	2	118820216	118820220	Animal QTLdb	Exterior	39615	Strength	21831322
lncRNA_1086	2	118820216	118820220	Animal QTLdb	Exterior	39616	Udder depth	21831322
lncRNA_1086	2	118820216	118820220	Animal QTLdb	Reproduction	125235	Multiple birth	19220232
lncRNA_1086	2	118894729	118894733	Animal QTLdb	Milk	175325	Milk protein yield	31139206
lncRNA_18413	12	70772414	70772418	Animal QTLdb	Milk	172115	Milk conjugated linoleic acid content	30841852
lncRNA_18413	12	70772414	70772418	Animal QTLdb	Milk	172116	Milk C16 index	30841852
lncRNA_18413	12	70772414	70772418	Animal QTLdb	Milk	202243	Milk C16 index	31563305
lncRNA_18413	12	70775781	70775785	Animal QTLdb	Health	211949	M. paratuberculosis susceptibility	32183688
lncRNA_18413	12	71227233	71227237	Animal QTLdb	Milk	246919	Milk fat percentage	34828436
lncRNA_18413	12	71383416	71383420	Animal QTLdb	Health	211939	M. paratuberculosis susceptibility	32183688
lncRNA_18413	12	71498525	71498529	Animal QTLdb	Milk	202633	Milk C16 index	31563305
lncRNA_18413	12	71563713	71563717	Animal QTLdb	Milk	162299	Milk capric acid content	29391528
lncRNA_18413	12	71563713	71563717	Animal QTLdb	Milk	162437	Milk lauric acid content	29391528
lncRNA_18413	12	71563713	71563717	Animal QTLdb	Milk	163792	Milk caprylic acid content	29391528
lncRNA_18413	12	71619206	71619210	Animal QTLdb	Exterior	22637	Body condition score	23031337
lncRNA_18413	12	71643647	71643651	Animal QTLdb	Milk	215385	Milk fat percentage	32635893
lncRNA_18413	12	71643647	71643651	Animal QTLdb	Milk	215572	Milk protein percentage	32635893
lncRNA_3598	6	57148216	57148220	Animal QTLdb	Health	96268	Bovine tuberculosis susceptibility	26960806
lncRNA_3598	6	57150501	57150505	Animal QTLdb	Health	96263	Bovine tuberculosis susceptibility	26960806
lncRNA_3598	6	57151890	57151894	Animal QTLdb	Health	96257	Bovine tuberculosis susceptibility	26960806
lncRNA_3598	6	57155595	57155599	Animal QTLdb	Health	96255	Bovine tuberculosis susceptibility	26960806
lncRNA_3598	6	57157477	57157481	Animal QTLdb	Health	96249	Bovine tuberculosis susceptibility	26960806
lncRNA_3598	6	57158503	57158507	Animal QTLdb	Health	96248	Bovine tuberculosis susceptibility	26960806
lncRNA_3598	6	57159738	57159742	Animal QTLdb	Health	96251	Bovine tuberculosis susceptibility	26960806
lncRNA_3598	6	57162888	57162892	Animal QTLdb	Health	96266	Bovine tuberculosis susceptibility	26960806
lncRNA_3598	6	57164462	57164466	Animal QTLdb	Health	96272	Bovine tuberculosis susceptibility	26960806
lncRNA_3598	6	57166218	57166222	Animal QTLdb	Health	96267	Bovine tuberculosis susceptibility	26960806
lncRNA_3598	6	57167690	57167694	Animal QTLdb	Health	96260	Bovine tuberculosis susceptibility	26960806
lncRNA_3598	6	57170967	57170971	Animal QTLdb	Health	96262	Bovine tuberculosis susceptibility	26960806
lncRNA_3598	6	57172951	57172955	Animal QTLdb	Health	96258	Bovine tuberculosis susceptibility	26960806
lncRNA_3598	6	57174188	57174192	Animal QTLdb	Health	96256	Bovine tuberculosis susceptibility	26960806
lncRNA_3598	6	57175133	57175137	Animal QTLdb	Health	96271	Bovine tuberculosis susceptibility	26960806
lncRNA_3598	6	57177313	57177317	Animal QTLdb	Health	96265	Bovine tuberculosis susceptibility	26960806
lncRNA_3598	6	57179882	57179886	Animal QTLdb	Production	67325	Body weight gain	19966163
lncRNA_3598	6	57179882	57179886	Animal QTLdb	Health	96264	Bovine tuberculosis susceptibility	26960806
lncRNA_3598	6	57260378	57260382	Animal QTLdb	Production	67619	Body weight gain	19966163
lncRNA_3598	6	57260378	57260382	Animal QTLdb	Production	67620	Body weight gain	19966163
lncRNA_3598	6	57264152	57264156	Animal QTLdb	Milk	172750	Milk fat percentage	31138106
lncRNA_3598	6	57264152	57264156	Animal QTLdb	Milk	172751	Milk protein percentage	31138106
lncRNA_3598	6	57379692	57379696	Animal QTLdb	Milk	112108	Milk kappa-casein percentage	27485317
lncRNA_3598	6	57394076	57394080	Animal QTLdb	Reproduction	101295	Age at puberty	26909970
lncRNA_3598	6	57491444	57491448	Animal QTLdb	Meat_and_Carcass	20287	Fat thickness at the 12th rib	22394233
lncRNA_3598	6	57548893	57548897	Animal QTLdb	Health	219878	Somatic cell score	33535694
lncRNA_3598	6	57573140	57573144	Animal QTLdb	Meat_and_Carcass	225780	Shear force	33101375
lncRNA_3598	6	57583074	57583078	Animal QTLdb	Milk	113672	Milk kappa-casein percentage	27485317
lncRNA_3598	6	57588270	57588274	Animal QTLdb	Milk	113673	Milk kappa-casein percentage	27485317
lncRNA_3598	6	57619476	57619480	Animal QTLdb	Reproduction	258056	Conception rate	35732705
lncRNA_3598	6	57842881	57842885	Animal QTLdb	Production	67373	Body weight	19966163
lncRNA_3598	6	57984342	57984346	Animal QTLdb	Production	67362	Body weight	19966163
lncRNA_3598	6	58077965	58077969	Animal QTLdb	Production	66342	Body weight	19966163
lncRNA_3598	6	58077965	58077969	Animal QTLdb	Production	66343	Body weight gain	19966163
lncRNA_3598	6	58077965	58077969	Animal QTLdb	Production	67221	Body weight	19966163
lncRNA_2340	4	68669573	68669577	Animal QTLdb	Reproduction	62055	Sperm motility	24612955
lncRNA_2340	4	68782673	68782677	Animal QTLdb	Meat_and_Carcass	231610	Marbling score	33101375
lncRNA_2340	4	68808123	68808127	Animal QTLdb	Milk	223970	Milk acetone content	32952022
lncRNA_2340	4	68808123	68808127	Animal QTLdb	Exterior	285478	Bone quality	37760364
lncRNA_2340	4	68936205	68936209	Animal QTLdb	Milk	224452	Milk myristic acid content	34091779
lncRNA_2340	4	69217696	69217700	Animal QTLdb	Production	130788	Average daily gain	28521758
lncRNA_2340	4	69236839	69236843	Animal QTLdb	Production	67004	Body weight gain	19966163
lncRNA_2340	4	69254600	69254604	Animal QTLdb	Production	130800	Average daily gain	28521758
lncRNA_2340	4	69269338	69269342	Animal QTLdb	Production	130801	Average daily gain	28521758
lncRNA_2340	4	69271682	69271686	Animal QTLdb	Production	130806	Average daily gain	28521758
lncRNA_2340	4	69294953	69294957	Animal QTLdb	Production	130802	Average daily gain	28521758

## Sheet: Diffuse vs Focal
info	chr	start_pos	end_pos	database	QTL_type	QTL_ID	trait_ID	pubmed_id
lncRNA_2340	4	68669573	68669577	Animal QTLdb	Reproduction	62055	Sperm motility	24612955
lncRNA_2340	4	68782673	68782677	Animal QTLdb	Meat_and_Carcass	231610	Marbling score	33101375
lncRNA_2340	4	68808123	68808127	Animal QTLdb	Milk	223970	Milk acetone content	32952022
lncRNA_2340	4	68808123	68808127	Animal QTLdb	Exterior	285478	Bone quality	37760364
lncRNA_2340	4	68936205	68936209	Animal QTLdb	Milk	224452	Milk myristic acid content	34091779
lncRNA_2340	4	69217696	69217700	Animal QTLdb	Production	130788	Average daily gain	28521758
lncRNA_2340	4	69236839	69236843	Animal QTLdb	Production	67004	Body weight gain	19966163
lncRNA_2340	4	69254600	69254604	Animal QTLdb	Production	130800	Average daily gain	28521758
lncRNA_2340	4	69269338	69269342	Animal QTLdb	Production	130801	Average daily gain	28521758
lncRNA_2340	4	69271682	69271686	Animal QTLdb	Production	130806	Average daily gain	28521758
lncRNA_2340	4	69294953	69294957	Animal QTLdb	Production	130802	Average daily gain	28521758
